# Supplementary material for: Possible healthcare-associated transmission as a cause of secondary infection and population structure of Staphylococcus aureus isolates from two wound treatment centres in Ghana
Source: New Microbes New Infect. 2016 Jul 12;13:92–101. doi: 10.1016/j.nmni.2016.07.001 (PMC4983152; doi:10.1016/j.nmni.2016.07.001)
Supplement: Supplementary file 1 — Data S1. Antibiotic resistance genes identified [file mmc1.xlsx]

## Sheet: Sheet1
		Antibiotic resistance genes identified
Isolate ID	ST	blaZ	cat	cat(pC221)	dfrG	mecA	norA	str	tet(K)	tet(L)	tet(M)	rpoB mutation
Sa_NOG-W01	88	√	.	.	.	√	√	.	.	√	√	.
Sa_NOG-W02	88	√	.	√	.	√	√	.	.	√	√	H481N
Sa_NOG-W04	88	√	.	.	.	√	√	.	.	√	√	.
Sa_NOG-W05	-	√	.	√	√	√	√	.	.	√	√	H481N
Sa_NOG-W06	88	√	.	.	.	√	√	.	.	√	√	.
Sa_NOG-W07	88	√	.	√	.	√	√	.	.	√	√	H481N
Sa_NOG-W10	88	√	.	.	.	√	√	.	.	√	√	.
Sa_NOG-W11	88	√	.	.	√	√	√	.	.	√	√	H481N
Sa_NOG-W13	88	√	.	√	√	√	√	.	.	√	√	.
Sa_NOG-W14	88	√	.	√	.	√	√	.	.	√	√	H481N
Sa_NOG-W15	72	√	.	√	.	√	√	.	√	.	.	.
Sa_NOG-W17	1	√	.	.	√	.	√	.	.	.	.	.
Sa_NOG-W23	15	√	.	√	.	.	√	√	.	.	.	.
Sa_NOG-W24	88	√	.	.	.	√	√	.	.	√	√	.
Sa_NOG-W25	88	√	.	√	√	√	√	.	.	√	√	.
Sa_NOG-W28	72	√	.	.	.	.	√	.	.	.	.	.
Sa_NOG-W32	6	√	.	.	.	.	√	.	.	.	.	.
Sa_NOG-W33	5	√	.	.	.	.	√	.	.	.	.	.
Sa_NOG-W34	121	√	.	.	√	.	√	.	.	.	.	.
Sa_NOG-W35	5	√	.	.	.	.	√	.	.	.	.	H481N
Sa_NOG-W36	5	√	.	.	.	.	√	.	.	.	.	H481N
Sa_NOG-W37	-	√	.	.	√	.	√	.	.	.	.	.
Sa_NOG-W41	2434	√	√	.	√	.	√	.	.	.	.	.
Sa_NOG-W43	-	√	.	.	√	.	√	.	.	.	.	.
Sa_NOG-W45	152	√	.	.	.	.	√	.	.	.	.	I527T
Sa_NOG-W47	152	.	.	.	.	.	√	.	.	.	.	.
Sa_NOG-W48	152	√	.	√	.	.	√	.	.	.	.	.
Sa_NOG-W49	15	√	.	√	√	.	√	.	√	.	.	.
Sa_NOG-W50	15	√	.	√	.	.	√	√	.	.	.	.
Sa_NOG-W51	15	√	.	√	.	.	√	√	.	.	.	.
Sa_NOG-W52	15	√	.	√	.	.	√	√	.	.	.	.
Sa_NOG-W53	-	√	.	√	.	.	√	√	.	.	.	.
Sa_NOG-W54	15	√	.	√	.	.	√	√	.	.	.	.
Sa_NOG-W55	15	√	.	√	.	.	√	√	.	.	.	.
Sa_NOG-W56	15	√	.	√	.	.	√	√	.	.	.	.
Sa_NOG-W58	15	√	.	√	.	.	√	√	.	.	.	.
Sa_NOG-W60	15	√	.	√	.	.	√	√	.	.	.	.
Sa_NOG-W61	15	√	.	√	.	.	√	√	.	.	.	.
Sa_NOG-W63	15	√	.	.	√	.	√	.	√	.	.	.
Sa_NOG-W64	5	√	.	.	√	.	√	.	.	.	.	.
Sa_NOG-W66	3248	√	.	.	.	.	√	.	√	.	.	.
Sa_NOG-W67	3248	√	.	.	.	.	√	.	√	.	.	.
Sa_NOG-W68	3248	√	.	.	.	.	√	.	√	.	.	.
Sa_NOG-W69	707	√	.	.	.	.	√	.	.	.	.	.
Sa_NOG-W70	395	√	.	√	.	.	√	.	√	.	.	.
Sa_NOG-W71	5	√	.	.	.	.	√	.	.	.	.	.
Sa_NOG-W72	5	√	.	.	.	.	√	.	.	.	.	.
Sa_NOG-W73	121	√	.	.	√	.	√	.	√	.	.	.
Sa_NOG-W74	15	√	.	√	.	.	√	√	.	.	.	.
