# Supplementary material for: Possible healthcare-associated transmission as a cause of secondary infection and population structure of Staphylococcus aureus isolates from two wound treatment centres in Ghana
Source: New Microbes New Infect. 2016 Jul 12;13:92–101. doi: 10.1016/j.nmni.2016.07.001 (PMC4983152; doi:10.1016/j.nmni.2016.07.001)
Supplement: Supplementary file 2 — Data S2. Core SNP Distances [file mmc2.xls]

## Sheet: Sheet1
	Core SNP Distances
ID	Reference	Sa_NOG-W01	Sa_NOG-W02	Sa_NOG-W04	Sa_NOG-W05	Sa_NOG-W06	Sa_NOG-W07	Sa_NOG-W10	Sa_NOG-W11	Sa_NOG-W13	Sa_NOG-W14	Sa_NOG-W15	Sa_NOG-W17	Sa_NOG-W23	Sa_NOG-W24	Sa_NOG-W25	Sa_NOG-W28	Sa_NOG-W32	Sa_NOG-W33	Sa_NOG-W34	Sa_NOG-W35	Sa_NOG-W36	Sa_NOG-W37	Sa_NOG-W41	Sa_NOG-W43	Sa_NOG-W45	Sa_NOG-W47	Sa_NOG-W48	Sa_NOG-W49	Sa_NOG-W50	Sa_NOG-W51	Sa_NOG-W52	Sa_NOG-W53	Sa_NOG-W54	Sa_NOG-W55	Sa_NOG-W56	Sa_NOG-W58	Sa_NOG-W60	Sa_NOG-W61	Sa_NOG-W63	Sa_NOG-W64	Sa_NOG-W66	Sa_NOG-W67	Sa_NOG-W68	Sa_NOG-W69	Sa_NOG-W70	Sa_NOG-W71	Sa_NOG-W72	Sa_NOG-W73
Reference	0	382	395	395	379	382	374	382	375	380	361	13166	13358	13740	378	386	13149	13438	13914	29191	13936	13942	13723	13741	13997	42551	42577	42565	13754	13755	13755	13736	13744	13754	13769	13756	13752	13750	13749	13751	13936	13365	13370	13354	29775	43058	13945	13911	29101
Sa_NOG-W01	382	0	111	107	95	94	90	0	91	96	77	13153	13343	13726	90	102	13135	13418	13902	29177	13924	13930	13709	13727	13982	42533	42559	42549	13740	13741	13741	13722	13730	13740	13755	13742	13738	13736	13735	13737	13924	13354	13355	13339	29756	43039	13933	13897	29087
Sa_NOG-W02	395	111	0	124	108	111	103	111	90	95	90	13168	13357	13739	107	101	13150	13431	13918	29196	13940	13946	13722	13740	13996	42551	42577	42567	13753	13754	13754	13735	13743	13753	13768	13755	13751	13749	13748	13750	13940	13368	13369	13353	29773	43056	13949	13913	29106
Sa_NOG-W04	395	107	124	0	108	49	103	107	104	109	90	13165	13360	13737	49	115	13148	13432	13919	29195	13941	13947	13724	13742	13998	42550	42576	42566	13755	13752	13752	13733	13741	13751	13766	13753	13749	13747	13746	13752	13941	13371	13372	13356	29769	43057	13950	13914	29105
Sa_NOG-W05	379	95	108	108	0	95	87	95	88	93	74	13152	13344	13725	91	99	13134	13416	13904	29179	13926	13932	13708	13726	13982	42536	42562	42552	13739	13740	13740	13721	13729	13739	13754	13741	13737	13735	13734	13736	13926	13355	13356	13340	29754	43037	13935	13899	29089
Sa_NOG-W06	382	94	111	49	95	0	90	94	91	96	77	13153	13347	13724	24	102	13135	13419	13907	29183	13929	13935	13711	13729	13985	42538	42564	42554	13742	13739	13739	13720	13728	13738	13753	13740	13736	13734	13733	13739	13929	13358	13359	13343	29758	43044	13938	13902	29093
Sa_NOG-W07	374	90	103	103	87	90	0	90	83	88	49	13145	13338	13720	86	94	13127	13411	13899	29174	13921	13927	13703	13721	13975	42532	42558	42548	13734	13735	13735	13716	13724	13734	13749	13736	13732	13730	13729	13731	13921	13349	13350	13334	29752	43036	13930	13894	29084
Sa_NOG-W10	382	0	111	107	95	94	90	0	91	96	77	13153	13343	13726	90	102	13135	13418	13902	29177	13924	13930	13709	13727	13982	42533	42559	42549	13740	13741	13741	13722	13730	13740	13755	13742	13738	13736	13735	13737	13924	13354	13355	13339	29756	43039	13933	13897	29087
Sa_NOG-W11	375	91	90	104	88	91	83	91	0	47	70	13146	13339	13719	87	53	13128	13410	13899	29172	13921	13927	13702	13720	13976	42531	42557	42547	13733	13734	13734	13715	13723	13733	13748	13735	13731	13729	13728	13730	13921	13350	13351	13335	29752	43034	13930	13894	29082
Sa_NOG-W13	380	96	95	109	93	96	88	96	47	0	75	13151	13344	13722	92	58	13133	13415	13904	29180	13926	13932	13707	13725	13981	42538	42564	42554	13738	13737	13737	13718	13726	13736	13751	13738	13734	13732	13731	13735	13926	13355	13356	13340	29758	43040	13935	13899	29090
Sa_NOG-W14	361	77	90	90	74	77	49	77	70	75	0	13134	13326	13707	73	81	13116	13398	13886	29162	13908	13914	13690	13708	13963	42518	42544	42534	13721	13722	13722	13703	13711	13721	13736	13723	13719	13717	13716	13718	13908	13337	13338	13322	29740	43024	13917	13881	29072
Sa_NOG-W15	13166	13153	13168	13165	13152	13153	13145	13153	13146	13151	13134	0	12505	12858	13149	13157	165	12350	13674	28926	13703	13709	12866	12881	12870	42455	42506	42476	12872	12873	12863	12876	12865	12867	12873	12870	12864	12863	12864	12874	13688	12527	12528	12530	29632	42713	13702	13668	28868
Sa_NOG-W17	13358	13343	13357	13360	13344	13347	13338	13343	13339	13344	13326	12505	0	12114	13343	13350	12516	12647	14207	28858	14223	14231	12107	12121	13300	42465	42490	42501	12124	12125	12129	12134	12112	12116	12123	12118	12116	12120	12115	12124	14215	340	335	339	29554	42751	14229	14196	28790
Sa_NOG-W23	13740	13726	13739	13737	13725	13724	13720	13726	13719	13722	13707	12858	12114	0	13722	13730	12849	12971	13769	29369	13782	13792	237	267	13550	42667	42696	42688	232	39	43	70	50	52	43	40	32	44	41	235	13781	12156	12151	12135	30079	43174	13788	13749	29315
Sa_NOG-W24	378	90	107	49	91	24	86	90	87	92	73	13149	13343	13722	0	98	13131	13415	13903	29179	13925	13931	13707	13725	13981	42534	42560	42550	13738	13737	13737	13718	13726	13736	13751	13738	13734	13732	13731	13735	13925	13354	13355	13339	29756	43040	13934	13898	29089
Sa_NOG-W25	386	102	101	115	99	102	94	102	53	58	81	13157	13350	13730	98	0	13139	13419	13910	29186	13932	13938	13713	13731	13987	42541	42567	42557	13744	13745	13745	13726	13734	13744	13759	13746	13742	13740	13739	13741	13932	13361	13362	13346	29764	43045	13941	13905	29096
Sa_NOG-W28	13149	13135	13150	13148	13134	13135	13127	13135	13128	13133	13116	165	12516	12849	13131	13139	0	12334	13684	28921	13707	13709	12855	12874	12850	42435	42486	42456	12863	12858	12858	12865	12854	12856	12862	12861	12857	12856	12857	12867	13694	12537	12535	12521	29627	42731	13706	13675	28857
Sa_NOG-W32	13438	13418	13431	13432	13416	13419	13411	13418	13410	13415	13398	12350	12647	12971	13415	13419	12334	0	13689	28949	13707	13713	12962	12995	13076	42403	42436	42443	12977	12983	12983	13002	12974	12978	12985	12984	12980	12980	12977	12979	13705	12669	12657	12646	29728	42845	13715	13684	28876
Sa_NOG-W33	13914	13902	13918	13919	13904	13907	13899	13902	13899	13904	13886	13674	14207	13769	13903	13910	13684	13689	0	29222	422	434	13761	13783	14343	42442	42462	42467	13766	13772	13766	13777	13757	13771	13780	13775	13765	13763	13764	13766	283	14230	14231	14241	30002	42715	434	37	29162
Sa_NOG-W34	29191	29177	29196	29195	29179	29183	29174	29177	29172	29180	29162	28926	28858	29369	29179	29186	28921	28949	29222	0	29253	29248	29369	29393	29165	38693	38710	38718	29368	29386	29382	29384	29375	29381	29388	29377	29383	29373	29370	29373	29237	28865	28861	28863	14952	39358	29255	29220	254
Sa_NOG-W35	13936	13924	13940	13941	13926	13929	13921	13924	13921	13926	13908	13703	14223	13782	13925	13932	13707	13707	422	29253	0	42	13775	13796	14380	42478	42494	42501	13776	13785	13781	13790	13770	13786	13793	13788	13778	13778	13777	13780	440	14247	14248	14258	30031	42732	193	439	29192
Sa_NOG-W36	13942	13930	13946	13947	13932	13935	13927	13930	13927	13932	13914	13709	14231	13792	13931	13938	13709	13713	434	29248	42	0	13787	13806	14376	42475	42491	42498	13786	13797	13791	13800	13780	13796	13803	13798	13788	13788	13787	13790	446	14249	14242	14258	30025	42733	195	453	29188
Sa_NOG-W37	13723	13709	13722	13724	13708	13711	13703	13709	13702	13707	13690	12866	12107	237	13707	13713	12855	12962	13761	29369	13775	13787	0	269	13555	42663	42692	42684	93	228	232	247	225	227	228	221	227	221	216	100	13773	12145	12140	12128	30082	43169	13779	13741	29313
Sa_NOG-W41	13741	13727	13740	13742	13726	13729	13721	13727	13720	13725	13708	12881	12121	267	13725	13731	12874	12995	13783	29393	13796	13806	269	0	13575	42693	42722	42714	258	266	264	293	259	255	264	257	259	257	244	259	13795	12156	12149	12133	30108	43197	13805	13763	29336
Sa_NOG-W43	13997	13982	13996	13998	13982	13985	13975	13982	13976	13981	13963	12870	13300	13550	13981	13987	12850	13076	14343	29165	14380	14376	13555	13575	0	42616	42655	42657	13566	13567	13571	13561	13552	13565	13567	13558	13560	13556	13553	13567	14359	13328	13321	13305	29867	42560	14364	14330	29086
Sa_NOG-W45	42551	42533	42551	42550	42536	42538	42532	42533	42531	42538	42518	42455	42465	42667	42534	42541	42435	42403	42442	38693	42478	42475	42663	42693	42616	0	276	304	42676	42683	42677	42687	42672	42675	42683	42676	42672	42666	42669	42669	42446	42481	42478	42458	39511	51743	42474	42436	38653
Sa_NOG-W47	42577	42559	42577	42576	42562	42564	42558	42559	42557	42564	42544	42506	42490	42696	42560	42567	42486	42436	42462	38710	42494	42491	42692	42722	42655	276	0	214	42707	42714	42708	42708	42701	42706	42712	42705	42701	42697	42698	42700	42468	42510	42507	42487	39522	51763	42492	42456	38672
Sa_NOG-W48	42565	42549	42567	42566	42552	42554	42548	42549	42547	42554	42534	42476	42501	42688	42550	42557	42456	42443	42467	38718	42501	42498	42684	42714	42657	304	214	0	42697	42704	42698	42708	42693	42696	42704	42697	42693	42687	42690	42690	42471	42517	42516	42494	39533	51772	42497	42461	38696
Sa_NOG-W49	13754	13740	13753	13755	13739	13742	13734	13740	13733	13738	13721	12872	12124	232	13738	13744	12863	12977	13766	29368	13776	13786	93	258	13566	42676	42707	42697	0	221	221	246	222	220	223	220	216	214	207	87	13784	12161	12156	12140	30089	43177	13790	13754	29312
Sa_NOG-W50	13755	13741	13754	13752	13740	13739	13735	13741	13734	13737	13722	12873	12125	39	13737	13745	12858	12983	13772	29386	13785	13797	228	266	13567	42683	42714	42704	221	0	26	53	35	35	24	29	25	35	30	222	13782	12163	12160	12148	30096	43185	13789	13750	29332
Sa_NOG-W51	13755	13741	13754	13752	13740	13739	13735	13741	13734	13737	13722	12863	12129	43	13737	13745	12858	12983	13766	29382	13781	13791	232	264	13571	42677	42708	42698	221	26	0	53	37	39	28	25	25	35	28	218	13780	12167	12164	12148	30090	43185	13787	13750	29326
Sa_NOG-W52	13736	13722	13735	13733	13721	13720	13716	13722	13715	13718	13703	12876	12134	70	13718	13726	12865	13002	13777	29384	13790	13800	247	293	13561	42687	42708	42708	246	53	53	0	58	62	51	46	56	56	53	251	13793	12181	12176	12164	30096	43188	13800	13761	29328
Sa_NOG-W53	13744	13730	13743	13741	13729	13728	13724	13730	13723	13726	13711	12865	12112	50	13726	13734	12854	12974	13757	29375	13770	13780	225	259	13552	42672	42701	42693	222	35	37	58	0	28	31	30	32	30	21	223	13771	12148	12143	12131	30085	43176	13778	13739	29319
Sa_NOG-W54	13754	13740	13753	13751	13739	13738	13734	13740	13733	13736	13721	12867	12116	52	13736	13744	12856	12978	13771	29381	13786	13796	227	255	13565	42675	42706	42696	220	35	39	62	28	0	27	36	34	30	25	221	13785	12152	12149	12135	30085	43174	13792	13753	29325
Sa_NOG-W55	13769	13755	13768	13766	13754	13753	13749	13755	13748	13751	13736	12873	12123	43	13751	13759	12862	12985	13780	29388	13793	13803	228	264	13567	42683	42712	42704	223	24	28	51	31	27	0	23	29	33	24	222	13792	12165	12160	12146	30096	43189	13799	13760	29332
Sa_NOG-W56	13756	13742	13755	13753	13741	13740	13736	13742	13735	13738	13723	12870	12118	40	13738	13746	12861	12984	13775	29377	13788	13798	221	257	13558	42676	42705	42697	220	29	25	46	30	36	23	0	26	34	19	219	13789	12160	12153	12141	30087	43182	13796	13757	29321
Sa_NOG-W58	13752	13738	13751	13749	13737	13736	13732	13738	13731	13734	13719	12864	12116	32	13734	13742	12857	12980	13765	29383	13778	13788	227	259	13560	42672	42701	42693	216	25	25	56	32	34	29	26	0	28	25	217	13779	12156	12151	12135	30091	43188	13786	13749	29327
Sa_NOG-W60	13750	13736	13749	13747	13735	13734	13730	13736	13729	13732	13717	12863	12120	44	13732	13740	12856	12980	13763	29373	13778	13788	221	257	13556	42666	42697	42687	214	35	35	56	30	30	33	34	28	0	17	211	13775	12159	12154	12138	30081	43173	13782	13743	29317
Sa_NOG-W61	13749	13735	13748	13746	13734	13733	13729	13735	13728	13731	13716	12864	12115	41	13731	13739	12857	12977	13764	29370	13777	13787	216	244	13553	42669	42698	42690	207	30	28	53	21	25	24	19	25	17	0	208	13776	12153	12146	12130	30078	43173	13783	13744	29314
Sa_NOG-W63	13751	13737	13750	13752	13736	13739	13731	13737	13730	13735	13718	12874	12124	235	13735	13741	12867	12979	13766	29373	13780	13790	100	259	13567	42669	42700	42690	87	222	218	251	223	221	222	219	217	211	208	0	13784	12159	12156	12140	30089	43180	13790	13754	29317
Sa_NOG-W64	13936	13924	13940	13941	13926	13929	13921	13924	13921	13926	13908	13688	14215	13781	13925	13932	13694	13705	283	29237	440	446	13773	13795	14359	42446	42468	42471	13784	13782	13780	13793	13771	13785	13792	13789	13779	13775	13776	13784	0	14234	14233	14249	30012	42716	430	292	29175
Sa_NOG-W66	13365	13354	13368	13371	13355	13358	13349	13354	13350	13355	13337	12527	340	12156	13354	13361	12537	12669	14230	28865	14247	14249	12145	12156	13328	42481	42510	42517	12161	12163	12167	12181	12148	12152	12165	12160	12156	12159	12153	12159	14234	0	29	51	29563	42762	14248	14221	28798
Sa_NOG-W67	13370	13355	13369	13372	13356	13359	13350	13355	13351	13356	13338	12528	335	12151	13355	13362	12535	12657	14231	28861	14248	14242	12140	12149	13321	42478	42507	42516	12156	12160	12164	12176	12143	12149	12160	12153	12151	12154	12146	12156	14233	29	0	34	29560	42763	14247	14220	28796
Sa_NOG-W68	13354	13339	13353	13356	13340	13343	13334	13339	13335	13340	13322	12530	339	12135	13339	13346	12521	12646	14241	28863	14258	14258	12128	12133	13305	42458	42487	42494	12140	12148	12148	12164	12131	12135	12146	12141	12135	12138	12130	12140	14249	51	34	0	29559	42765	14263	14230	28788
Sa_NOG-W69	29775	29756	29773	29769	29754	29758	29752	29756	29752	29758	29740	29632	29554	30079	29756	29764	29627	29728	30002	14952	30031	30025	30082	30108	29867	39511	39522	39533	30089	30096	30090	30096	30085	30085	30096	30087	30091	30081	30078	30089	30012	29563	29560	29559	0	39809	30027	29990	14974
Sa_NOG-W70	43058	43039	43056	43057	43037	43044	43036	43039	43034	43040	43024	42713	42751	43174	43040	43045	42731	42845	42715	39358	42732	42733	43169	43197	42560	51743	51763	51772	43177	43185	43185	43188	43176	43174	43189	43182	43188	43173	43173	43180	42716	42762	42763	42765	39809	0	42744	42698	39346
Sa_NOG-W71	13945	13933	13949	13950	13935	13938	13930	13933	13930	13935	13917	13702	14229	13788	13934	13941	13706	13715	434	29255	193	195	13779	13805	14364	42474	42492	42497	13790	13789	13787	13800	13778	13792	13799	13796	13786	13782	13783	13790	430	14248	14247	14263	30027	42744	0	437	29190
Sa_NOG-W72	13911	13897	13913	13914	13899	13902	13894	13897	13894	13899	13881	13668	14196	13749	13898	13905	13675	13684	37	29220	439	453	13741	13763	14330	42436	42456	42461	13754	13750	13750	13761	13739	13753	13760	13757	13749	13743	13744	13754	292	14221	14220	14230	29990	42698	437	0	29154
Sa_NOG-W73	29101	29087	29106	29105	29089	29093	29084	29087	29082	29090	29072	28868	28790	29315	29089	29096	28857	28876	29162	254	29192	29188	29313	29336	29086	38653	38672	38696	29312	29332	29326	29328	29319	29325	29332	29321	29327	29317	29314	29317	29175	28798	28796	28788	14974	39346	29190	29154	0
Sa_NOG-W74	13742	13728	13741	13739	13727	13726	13722	13728	13721	13724	13709	12868	12122	54	13724	13732	12859	12982	13773	29377	13788	13798	241	279	13564	42674	42705	42693	226	43	39	64	50	50	41	32	36	42	39	225	13789	12162	12157	12141	30087	43170	13796	13759	29313
[truncated: 1 more columns]
